# Supplementary material for: A different rhythm of life: sleep patterns in the first 4 years of life and associated sociodemographic characteristics in a large Brazilian birth cohort
Source: Sleep Med. 2017 Sep;37:77–87. doi: 10.1016/j.sleep.2017.06.001 (PMC5609565; doi:10.1016/j.sleep.2017.06.001)
Supplement: Supplementary file 2 [file mmc2.zip]

Archive with 6 entries (6 files):
- COI form Netsi.pdf
- coi_disclosure Barros F.pdf
- coi_disclosure Stein.pdf
- coi_disclosure_Ina.pdf
- coi_disclosureA Barros.pdf
- coi_disclosureAMatijasevich.pdf
